# Supplementary material for: A Paratope-Enhanced Method to Determine Breadth and Depth TCR Clonal Metrics of the Private Human T-Cell Vaccine Response after SARS-CoV-2 Vaccination
Source: Int J Mol Sci. 2023 Sep 18;24(18):14223. doi: 10.3390/ijms241814223 (PMC10531868; doi:10.3390/ijms241814223)
Supplement: Supplementary file 1 [file ijms-24-14223-s001.zip]

Archive with 1 entries (1 files):
- ijms-2531910-supplementary.pdf
